# Supplementary material for: A Systematic Review of Clinical Outcomes and Technical Considerations: Endoscopic Spine Surgery for Primary Spinal Tumors
Source: J Clin Med. 2026 Jun 14;15(12):4623. doi: 10.3390/jcm15124623 (PMC13301807; doi:10.3390/jcm15124623)
Supplement: Supplementary file 1 [file jcm-15-04623-s001.zip]

Archive with 1 entries (1 files):
- jcm-4311905-supplementary.pdf
